# Supplementary material for: Molecular Lineage Replacement and Shifted Seasonality of Pediatric Respiratory Syncytial Virus on Tropical Hainan Island, China, 2021–2024
Source: Pathogens. 2026 Feb 6;15(2):182. doi: 10.3390/pathogens15020182 (PMC12943523; doi:10.3390/pathogens15020182)
Supplement: Supplementary file 1 [file pathogens-15-00182-s001.zip]

Archive with 1 entries (1 files):
- pathogens-4089246-supplementary.pdf
